# Supplementary material for: Multi-objective dung beetle optimization algorithm: A novel algorithm for solving complex multi-objective optimization problems
Source: PLoS One. 2025 Oct 14;20(10):e0331713. doi: 10.1371/journal.pone.0331713 (PMC12520404; doi:10.1371/journal.pone.0331713)
Supplement: S1 File — (ZIP) [file pone.0331713.s001.zip]

Archive with 21 entries (21 files):
- S1_File/checkDomination.m
- S1_File/CrowdingDistance.m
- S1_File/CR_calculation.m
- S1_File/deleteFromRepository.m
- S1_File/dominates.m
- S1_File/EnvironmentalSelection.m
- S1_File/FAPosition.m
- S1_File/GetFunInfo_MMF.m
- S1_File/GetOptimum.m
- S1_File/initialization.m
- S1_File/main.m
- S1_File/MODBO.m
- S1_File/NDSort.m
- S1_File/non_domination_scd_sort.m
- S1_File/testmop.m
- S1_File/TournamentSelection_Mod.m
- S1_File/UniformPoint.m
- S1_File/updateGrid.m
- S1_File/UpdateNBA.m
- S1_File/UpdatePBA.m
- S1_File/updateRepository.m
