# Supplementary material for: Multi-objective dung beetle optimization algorithm: A novel algorithm for solving complex multi-objective optimization problems
Source: PLoS One. 2025 Oct 14;20(10):e0331713. doi: 10.1371/journal.pone.0331713 (PMC12520404; doi:10.1371/journal.pone.0331713)
Supplement: S1 File — (ZIP) [file pone.0331713.s001.zip › S1_File/checkDomination.m]

% Function that returns 1 if x dominates y and 0 otherwise
function dom_vector = checkDomination(fitness)
    Np = size(fitness,1);
    dom_vector = zeros(Np,1);
    all_perm = nchoosek(1:Np,2);    % Possible permutations 
    all_perm = [all_perm; [all_perm(:,2) all_perm(:,1)]];
%     d = NDSort();
    d = dominates(fitness(all_perm(:,1),:),fitness(all_perm(:,2),:));     
    dominated_particles = unique(all_perm(d==1,2));                   
    dom_vector(dominated_particles) = 1;                      
end
