# Supplementary material for: Multi-objective dung beetle optimization algorithm: A novel algorithm for solving complex multi-objective optimization problems
Source: PLoS One. 2025 Oct 14;20(10):e0331713. doi: 10.1371/journal.pone.0331713 (PMC12520404; doi:10.1371/journal.pone.0331713)
Supplement: S1 File — (ZIP) [file pone.0331713.s001.zip › S1_File/CrowdingDistance.m]

function CrowdDis = CrowdingDistance(PopObj,FrontNo)

    [N,M] = size(PopObj);
    if nargin < 2
        FrontNo = ones(1,N);
    end
    CrowdDis = zeros(1,N);
    Fronts   = setdiff(unique(FrontNo),inf);
    for f = 1 : length(Fronts)
        Front = find(FrontNo==Fronts(f));
        Fmax  = max(PopObj(Front,:),[],1);
        Fmin  = min(PopObj(Front,:),[],1);
        for i = 1 : M
            [~,Rank] = sortrows(PopObj(Front,i));
            CrowdDis(Front(Rank(1)))   = inf;
            CrowdDis(Front(Rank(end))) = inf;
            for j = 2 : length(Front)-1
                CrowdDis(Front(Rank(j))) = CrowdDis(Front(Rank(j)))+(PopObj(Front(Rank(j+1)),i)-PopObj(Front(Rank(j-1)),i))/(Fmax(i)-Fmin(i));
            end
        end
    end
end
