# Supplementary material for: Multi-objective dung beetle optimization algorithm: A novel algorithm for solving complex multi-objective optimization problems
Source: PLoS One. 2025 Oct 14;20(10):e0331713. doi: 10.1371/journal.pone.0331713 (PMC12520404; doi:10.1371/journal.pone.0331713)
Supplement: S1 File — (ZIP) [file pone.0331713.s001.zip › S1_File/deleteFromRepository.m]

% Function that deletes an excess of particles inside the repository using
% crowding distances
function REP = deleteFromRepository(REP,n_extra,ngrid)
    % Compute the crowding distances
    crowding = zeros(size(REP.pos,1),1);
    for m = 1:1:size(REP.pos_fit,2)
        [m_fit,idx] = sort(REP.pos_fit(:,m),'ascend');
        m_up     = [m_fit(2:end); Inf];
        m_down   = [Inf; m_fit(1:end-1)];
        distance = (m_up-m_down)./(max(m_fit)-min(m_fit));
        [~,idx]  = sort(idx,'ascend');
        crowding = crowding + distance(idx);
    end
    crowding(isnan(crowding)) = Inf;
    
    % Delete the extra particles with the smallest crowding distances
    [~,del_idx] = sort(crowding,'ascend');
    del_idx = del_idx(1:n_extra);
    REP.pos(del_idx,:) = [];
    REP.pos_fit(del_idx,:) = [];
end
