# Supplementary material for: Multi-objective dung beetle optimization algorithm: A novel algorithm for solving complex multi-objective optimization problems
Source: PLoS One. 2025 Oct 14;20(10):e0331713. doi: 10.1371/journal.pone.0331713 (PMC12520404; doi:10.1371/journal.pone.0331713)
Supplement: S1 File — (ZIP) [file pone.0331713.s001.zip › S1_File/dominates.m]

function d = dominates(x,y)
    d = all(x<=y,2) & any(x<y,2);  
                               
end
