# Supplementary material for: Multi-objective dung beetle optimization algorithm: A novel algorithm for solving complex multi-objective optimization problems
Source: PLoS One. 2025 Oct 14;20(10):e0331713. doi: 10.1371/journal.pone.0331713 (PMC12520404; doi:10.1371/journal.pone.0331713)
Supplement: S1 File — (ZIP) [file pone.0331713.s001.zip › S1_File/FAPosition.m]

function [OutPosition]=FAPosition(dim,lb, ub,position,BestPosition)
dmax = (lb-ub)*sqrt(dim);
rij=norm(position - BestPosition)./dmax;

alpha=0.2;
beta0=2; 
m=2;
gamma=1;
beta=beta0*exp(-gamma*rij.^m);  
e=rand(1,dim)-1/2;
OutPosition= position+ beta.*(position- BestPosition)+ alpha.*e;

end
