# Supplementary material for: Multi-objective dung beetle optimization algorithm: A novel algorithm for solving complex multi-objective optimization problems
Source: PLoS One. 2025 Oct 14;20(10):e0331713. doi: 10.1371/journal.pone.0331713 (PMC12520404; doi:10.1371/journal.pone.0331713)
Supplement: S1 File — (ZIP) [file pone.0331713.s001.zip › S1_File/initialization.m]

function Positions=initialization(SearchAgents_no,dim,ub,lb)
Positions = zeros(SearchAgents_no,dim); 
for i=1:SearchAgents_no
    for j=1:dim
        Positions(i,j)=rand*(ub(j)-lb(j))+lb(j);
    end
end
end
