# Supplementary material for: Multi-objective dung beetle optimization algorithm: A novel algorithm for solving complex multi-objective optimization problems
Source: PLoS One. 2025 Oct 14;20(10):e0331713. doi: 10.1371/journal.pone.0331713 (PMC12520404; doi:10.1371/journal.pone.0331713)
Supplement: S1 File — (ZIP) [file pone.0331713.s001.zip › S1_File/updateGrid.m]

% Function for checking the domination between the population. It
% returns a vector that indicates if each particle is dominated (1) or not

% Function that updates the hypercube grid, the hypercube where belongs
% each particle and its quality based on the number of particles inside it
function REP = updateGrid(REP,ngrid)
    % Computing the limits of each hypercube
    ndim = size(REP.pos_fit,2);
    REP.hypercube_limits = zeros(ngrid+1,ndim);    
    for dim = 1:1:ndim
        REP.hypercube_limits(:,dim) = linspace(min(REP.pos_fit(:,dim)),max(REP.pos_fit(:,dim)),ngrid+1)';
    end
    
    % Computing where belongs each particle
    npar = size(REP.pos_fit,1);
    REP.grid_idx = zeros(npar,1);         
    REP.grid_subidx = zeros(npar,ndim);   
    for n = 1:1:npar
        idnames = [];
        for d = 1:1:ndim
            REP.grid_subidx(n,d) = find(REP.pos_fit(n,d)<=REP.hypercube_limits(:,d)',1,'first')-1;    

            if(REP.grid_subidx(n,d)==0)
                REP.grid_subidx(n,d) = 1;
            end
            idnames = [idnames ',' num2str(REP.grid_subidx(n,d))];
        end
        REP.grid_idx(n) = eval(['sub2ind(ngrid.*ones(1,ndim)' idnames ');']);

    end
    
    % Quality based on the number of particles in each hypercube

    REP.quality = zeros(ngrid,2);
    ids = unique(REP.grid_idx);
    for i = 1:length(ids)
        REP.quality(i,1) = ids(i);  % First, the hypercube's identifier
        REP.quality(i,2) = 10/sum(REP.grid_idx==ids(i)); % Next, its quality
    end
end
